# Supplementary material for: The analysis of schizophrenia-like psychosis in dentatorubral-pallidoluysian atrophy
Source: Front Neurol. 2025 Apr 9;16:1564856. doi: 10.3389/fneur.2025.1564856 (PMC12014459; doi:10.3389/fneur.2025.1564856)
Supplement: Supplementary file 1 [file Table_1.XLSX]

## Sheet: Sheet1
Clinical information of total 22 cases:
Case No.	Sex	Onset	Type	Onset			Diagnosis		Psychiatric symptom					Neurological symptoms				Examination		Treatment
				Neurological symptoms	Psychiatric symptoms	Delusion, hallucination	Pathological	Genetical	Delusion	Hallucination	Disinhibitation	Spontaneous reduction	Cognitive decline	Ataxia	Choreoathetosis	Seizure	Myoclonus	EEG abnormality	Image abnormality	Antipsychotic medications	Antiseizure medications
1	F	25	Early adult	25	44	44	+	-	+	+	+	-	+	+	+	+	-	+	+	+	+
2	M	30	Early adult	30	32	39	-	+(75)	+	-	+	+	+	+	+	+	-	-	+	N/A	N/A
3	F	35	Early adult	35	40	46	+	-	+	+	+	-	+	+	+	+	-	N/A	+	+	+
4	M	37	Early adult	37	47	47	-	+(59)	+	+	+	-	-	+	+	+	-	-	+	+	-
5	M	38	Early adult	38	44	44	+	-	+	+	+	-	+	+	+	+	+	+	-	N/A	N/A
6	M	39	Early adult	39	45	45	-	+(18)	+	-	+	-	+	+	-	+	-	+	+	+	-
7	M	39	Early adult	46	46	46	+	-	+	-	+	-	+	+	-	+	-	+	N/A	N/A	N/A
8	M	47	Late adult	47	62	62	+	-	+	+	-	-	+	+	+	+	-	+	N/A	N/A	N/A
9	M	51	Late adult	51	52	60	-	+(66)	+	+	+	-	+	+	-	+	-	N/A	+	-	+
10	F	58	Late adult	58	63	63	+	-	+	+	-	-	+	+	+	-	-	-	+	+	-
11	M	6	Juvenile	6	6	15	-	-*	-	+	-	-	+	+	-	+	+	+	+	N/A	N/A
12	F	36	Early adult	36	36	45	-	+(62)	+	+	+	+	+	+	+	-	+	+	+	+	-
13	M	40	Late adult	40	40	46	+	+(57)	+	-	+	-	+	+	-	+	+	+	+	+	-
14	M	43	Late adult	43	43	43	-	+	+	+	+	-	-	+	+	-	-	N/A	+	+	-
15(Our case)	F	43	Late adult	43	43	55	-	+(65)	+	+	+	-	+	+	-	-	-	-	+	+	+
16	F	45	Late adult	45	45	59	-	+(67)	+	+	+	-	+	+	+	+	-	+	+	-	+
17	F	8	Juvenile	13	8	19	+	-	-	+	+	-	+	+	+	+	+	+	N/A	N/A	N/A
18	F	14	Juvenile	24	14	8	-	+(66)	+	+	+	-	+	+	+	+	+	+	+	+	-
19	F	childhood	Juvenile	16	childhood	27	-	+(68)	+	+	+	-	+	+	+	+	-	+	N/A	+	+
20	F	18	Juvenile	19	18	18	-**	-	+	+	+	+	+	-	-	-	+	+	+	N/A	N/A
21	M	childhood	Juvenile	50(tremor)	childhood	27	-**	-	+	+	-	-	+	-	-	-	-	+	+	+	-
22	F	58	Late adult	60	60	58	+	-	+	-	+	-	+	+	+	-	-	N/A	N/A	N/A	N/A
	* His father has been diagnosed genetically with DPRLA. (CAG repeat 48)
	** Several family members have been diagnosed with DRPLA at autopsy.
